# Supplementary material for: Mechanofluorochromic Properties of 1,4-Diphenylanthracene Derivatives with Hypsochromic Shift
Source: Molecules. 2024 Jan 14;29(2):407. doi: 10.3390/molecules29020407 (PMC10820785; doi:10.3390/molecules29020407)
Supplement: Supplementary file 1 [file molecules-29-00407-s001.zip]

Archive with 1 entries (1 files):
- molecules-2803845-supplementary.pdf
